# Supplementary material for: Genome-wide CRISPR screen identifies LGALS2 as an oxidative stress-responsive gene with an inhibitory function on colon tumor growth
Source: Oncogene. 2020 Oct 27;40(1):177–88. doi: 10.1038/s41388-020-01523-5 (PMC7790754; doi:10.1038/s41388-020-01523-5)
Supplement: Supplementary file 3 — Supplemental Table S2 [file 41388_2020_1523_MOESM3_ESM.xlsx]

## Sheet: Sheet1
Primers for gRNA library PCR and NGS
Name	Sequence
Gecko1st-F	AATGGACTATCATATGCTTACCGTAACTTGAAAGTATTTCG
Gecko1st-R	CTTTAGTTTGTATGTCTGTTGCTATTATGTCTACTA
Gecko2nd-F1	AATGATACGGCGACCACCGAGATCTACACTCTTTCCCTACACGACGCTCTTCCGATCTTCTTGTGGAAAGGACGAAACACCG
Gecko2nd-F2	AATGATACGGCGACCACCGAGATCTACACTCTTTCCCTACACGACGCTCTTCCGATCTAGTCTTGTGGAAAGGACGAAACACCG
Gecko2nd-F3	AATGATACGGCGACCACCGAGATCTACACTCTTTCCCTACACGACGCTCTTCCGATCTAGCTCTTGTGGAAAGGACGAAACACCG
Gecko2nd-R	CAAGCAGAAGACGGCATACGAGATGTGACTGGAGTTCAGACGTGTGCTCTTCCGATCTtctactattctttcccctgcactgt
Primers for gRNA assembly
Name	Sequence
OR1J2-F	accgGTACAAATCGATCCTCTATG
OR1J2-R	aaacCATAGAGGATCGATTTGTAC
LGALS2-F	accgATCACAGGCAGCATCGCCGA
LGALS2-R	aaacTCGGCGATGCTGCCTGTGAT
mir3691-F	accgCCAGACCGTTTGAGGCACTG
mir3691-R	aaacCAGTGCCTCAAACGGTCTGG
MT1G-F	accgGCGTCCCTTACCAGCGGCAC
MT1G-R	aaacGTGCCGCTGGTAAGGGACGC
mir320c2-F	accgTTCCCAGAATTGGGAAAAGC
mir320c2-R	aaacGCTTTTCCCAATTCTGGGAA
ELSPBP1-F	accgCTGTTTCTCATCGAAGACAG
ELSPBP1-R	aaacCTGTCTTCGATGAGAAACAG
DMD-i52-F	accgATTAAGACTAACGAAAGCGA
DMD-i52-R	aaacTCGCTTTCGTTAGTCTTAAT
DMD-i53-F	accgAAGCTCTAGTCATATTCGTG
DMD-i53-R	aaacCACGAATATGACTAGAGCTT
Primers of PCR or qRT-PCR
Name	Sequence
DMD-i52-F	AGGTCAAGGGTGAAAAAGCAT
DMD-i53-R	CCAGAGTCCTCTTGCCCTAGT
mLgals1-F	AACCTGGGGAATGTCTCAAAGT
mLgals1-R	GGTGATGCACACCTCTGTGA
mLgals2-F	AACATGAAACCAGGGATGTCC
mLgals2-R	CGAGGGTTAAAATGCAGGTTGAG
mLgals3-F	AGACAGCTTTTCGCTTAACGA
mLgals3-R	GGGTAGGCACTAGGAGGAGC
mLgals4-F	CTTCAAAACGATGCAAAGCGG
mLgals4-R	TTTCCGTTCACCACAACCTTG
mLgals6-F	TCTTCAACACGAAGCAAAGCG
mLgals6-R	CTGTCATGGCCGGATATTTGG
mLgals7-F	ATGTCTGCTACCCAGCACAAG
mLgals7-R	GTCCAGCCTCGGGTTAAAGT
mLgals8-F	ATAATCCCCTATGTTGGCACCA
mLgals8-R	TGAACCGAGGGTTAAAGTGGAA
mLgals9-F	ATGCCCTTTGAGCTTTGCTTC
mLgals9-R	AACTGGACTGGCTGAGAGAAC
mLgals12-F	CCTCCTGGGGACGAAAGAAG
mLgals12-R	GGACACAGTAGAGGTGGACAT
mGapdh-F	AGGTCGGTGTGAACGGATTTG
mGapdh-R	TGTAGACCATGTAGTTGAGGTCA
